# Supplementary material for: Subsyndromal Delirium in Critically Ill Patients—Cognitive and Functional Long-Term Outcomes
Source: J Clin Med. 2023 Oct 4;12(19):6363. doi: 10.3390/jcm12196363 (PMC10573694; doi:10.3390/jcm12196363)
Supplement: Supplementary file 1 [file jcm-12-06363-s001.zip]

Archive with 1 entries (1 files):
- jcm-2607848-supplementary.pdf
